# Supplementary material for: An Explanatory Model of Vascular Access Care Quality: Results of a Cross-Sectional Observational Study
Source: Nurs Rep. 2024 Apr 26;14(2):1049–57. doi: 10.3390/nursrep14020079 (PMC11130970; doi:10.3390/nursrep14020079)
Supplement: Supplementary file 1 [file nursrep-14-00079-s001.zip]

Archive with 1 entries (1 files):
- nursrep-2853813-supplementary.pdf
